# Supplementary material for: Germ granule dysfunction is a hallmark and mirror of Piwi mutant sterility
Source: Nat Commun. 2021 Mar 3;12:1420. doi: 10.1038/s41467-021-21635-0 (PMC7930041; doi:10.1038/s41467-021-21635-0)
Supplement: Supplementary file 3 — Source data [file 41467_2021_21635_MOESM3_ESM.xlsx]

## Sheet: 1)B
germline counts	fluorescence microscope	PQ is short for pSTQ antibody
	PQ positive cells	meiotic cells	ratio			PQ	meiotic cells	ratio			PQ	meiotic cells	ratio			PQ	meiotic cells	ratio			PQ	meiotic cells	ratio			PQ	meiotic cells	ratio			PQ	meiotic cells	ratio
N2_2	24	311	7.71704		n43_F7_2	46	523	8.79541		n43_F37_	43	329	13.0699		prg-1 (n43) fertile	72	237	30.3797		prg-1 (n43) sterile	68	181	37.5691		prg-1 (tm) fertile	159	174	91.3793		prg-1 (tm) sterile	13	84	15.4762
N2_3	2	349	0.573066		n43_F7_3	35	444	7.88288		n43_F37_2	41	340	12.0588		n43_R_2	74	407	18.1818		n43_S_2	28	75	37.3333		tm_R_2	89	243	36.6255		tm_S_2	43	300	14.3333
N2_4	1	329	0.303951		n43_F7_4	28	353	7.93201		n43_F37_3	45	253	17.7866		n43_R_3	36	364	9.89011		n43_S_3_	11	27	40.7407		tm_R_3	59	232	25.431		tm_S_3	25	292	8.56164
N2_5	17	333	5.10511		n43_F7_5	21	374	5.61497		n43_F37_4	46	374	12.2995		n43_R_4	41	200	20.5		n43_S_20x	26	227	11.4537		tm_R_4	24	131	18.3206		tm_S_4	16	52	30.7692
N2_6	4	350	1.14286		n43_F7_6	45	350	12.8571		n43_F37_5	31	187	16.5775		n43_R_5	55	314	17.5159				average	31.7742		tm_R_5	58	204	28.4314		tm_S_5	22	100	22
N2_7	23	428	5.37383		n43_F7_7	6	299	2.00669		n43_F37_6	20	179	11.1732		n43_R_6	14	119	11.7647				SEM	6.81789		tm_R_6	45	189	23.8095		tm_S_6	10	84	11.9048
N2_8	43	476	9.03361		n43_F7_8	10	279	3.58423		n43_F37_7	33	351	9.40171		n43_R_7	70	199	35.1759							tm_R_7	150	471	31.8471		tm_S_7	54	232	23.2759
N2_9	28	430	6.51163		n43_F7_9a	39	242	16.1157		n43_F37_8	23	231	9.95671		n43_R_8	18	145	12.4138							tm_R_8	206	472	43.6441		tm_S_8	18	150	12
N2_10	26	259	10.0386		n43_F7_9b	9	454	1.98238		n43_F37_9	25	455	5.49451		n43_R_9	16	121	13.2231									average	37.4361				average	17.2901
N2_11	15	455	3.2967		n43_F7_10	24	193	12.4352		n43_F37_10	7	170	4.11765		n43_R_10	53	184	28.8043									SEM	8.19036				SEM	2.6217
N2_12	52	374	13.9037		n43_F7_11a	40	386	10.3627		n43_F37_11	55	240	22.9167		n43_R_11	24	150	16
N2_13	21	493	4.25963		n43_F7_11b	96	340	28.2353		n43_F37_12	39	252	15.4762				average	19.4409
N2_14	42	419	10.0239		n43_F7_12a	10	246	4.06504									SEM	2.54301
					n43_F7_12b	5	139	3.59712
					n43_F7_13	24	267	8.98876
					n43_F7_14	10	295	3.38983
average	22.9231	385.077				28	324				34	280.083
percentage	5.95286		5.9449			percentage	8.64198	8.61534		percentage			12.5274
standard deviation			4.12677			standard deviation		6.6992		standard deviation			5.21935
standard error of the mean			1.14456			standard error of the mean		1.6748		standard error of the mean			1.5067
				Mann-Whithney test from http://astatsa.com/WilcoxonTest/	P-value	Bonferroni correction (x6)	P-value
late generation of prg-1 with many sterile animals				N2- n43F7	0.329136	1.97482	n. s.	n.s.
S= sterile				N2- n43F37	0.002995	0.01797	<0.05	*
R= late generation fertile				N2- prg-1 n43 close to sterility	2.4e-05	0.000144	<0.001	***
				N2- prg-1 n43 sterile	0.001681	0.010086	<0.05	*
				N2- prg-1 tm close to sterility	1e-05	6e-05	<0.001	***
				N2- prg-1 tm sterile	0.000295	0.00177	<0.01	**

## Sheet: 1)C
	germline counts	fluorescence microscope		PQ is short for pSTQ antibody
		PQ	meiotic cells	ratio		rsd-6_S	PQ	meiotic cells	ratio		nrde-2_S	PQ	meiotic cells	ratio		hrde-1_Sx_S	PQ	meiotic cells	ratio		hrde-1_tm1200_S	PQ	meiotic cells	ratio
	N2_	65	347	18.732		rsd-6	71	143	49.6503		nrde-2	12	77	15.5844		hrde-1_sx	80	170	47.0588		hrde-1_tm1200	49	162	30.2469
	N2_2	71	144	49.3056		rsd-6_2	20	70	28.5714		nrde-2_2	33	99	33.3333		hrde-1_sx_2	32	93	34.4086		hrde-1_tm1200_2	19	42	45.2381
	N2_3	28	253	11.0672		rsd-6_3	33	263	12.5475		nrde-2_3	109	176	61.9318		hrde-1_sx_3	14	173	8.09249		hrde-1_tm1200_3	52	105	49.5238
	N2_4	166	381	43.5696		rsd-6_4	41	280	14.6429		nrde-2_4	27	84	32.1429		hrde-1_S_1	36	191	18.8482		hrde-1_tm1200_4	25	105	23.8095
	N2_5	57	376	15.1596		rsd-6_5	32	105	30.4762		nrde-2_5	95	268	35.4478		hrde-1_S_2	38	202	18.8119		hrde-1_tm1200_5	101	256	39.4531
	N2_6	36	48	75		rsd-6_6	64	122	52.459		nrde-2_6	22	88	25		hrde-1_S_3	6	114	5.26316		hrde-1_tm1200_6	126	292	43.1507
	N2_6_2	51	198	25.7576		rsd-6_7	26	335	7.76119		nrde-2_7	24	55	43.6364		hrde-1_S_4	25	90	27.7778
	N2_7	56	250	22.4		rsd-6_8	36	247	14.5749		nrde-2_S_1	74	245	30.2041		hrde-1_S_5	63	269	23.4201
	N2_8	108	365	29.589		rsd-6_9	75	222	33.7838		nrde-2_S_2	110	127	86.6142		hrde-1_S_6	2	150	1.33333
	N2_9	40	293	13.6519		rsd-6_10	6	138	4.34783		nrde-2_S_3	98	182	53.8462		hrde-1_S_7	13	177	7.34463
	N2_10	42	84	50		rsd-6_11	64	181	35.3591		nrde-2_S_4	63	187	33.6898		hrde-1_S_8	49	95	51.5789
	N2_11	66	342	19.2982		rsd-6_12	61	72	84.7222		nrde-2_S_5	86	298	28.8591		hrde-1_S_9	73	254	28.7402
	N2_12	40	244	16.3934		rds-6_S_1	32	168	19.0476		nrde-2_S_6	48	136	35.2941		hrde-1_S_10	44	103	42.7184
	N2_13	98	199	49.2462		rds-6_S_2	82	188	43.617		nrde-2_S_7	48	235	20.4255
	N2_14	88	257	34.2412		rds-6_S_3	142	360	39.4444		nrde-2_S_8	56	270	20.7407
	N2_1	16	261	6.13027		rds-6_S_4	90	294	30.6122		nrde-2_S_9	167	405	41.2346
	N2_2	41	413	9.92736		rds-6_S_5	22	105	20.9524		nrde-2_S_10	110	345	31.8841
	N2_3	51	139	36.6906			average	193.706
	N2_4	70	235	29.7872
	N2_5	26	110	23.6364
	N2_6	95	278	34.1727
	N2_7	75	323	23.2198
	N2_8	28	214	13.0841
	N2_9	25	162	15.4321
	N2_10	19	111	17.1171
	average	58.32	241.08	27.3044		average	52.7647	193.706	30.7394		average	69.5294	192.765	37.0511		average	36.5385	160.077	24.2613		average	62	160.333	38.5704	average
			SEM	3.24623				SEM	4.82367				SEM	4.18441				SEM	4.55449				SEM	3.97223
			Mann-Whitney	P-value		Bonferroni *6
			N2+rsd-6 sterile	0.612042		3.67225
			N2+nrde-2 sterile	0.034576		0.207456
			N2+hrde-1 sx sterile	0.693004		4.15802
			N2+hrde-1 tm sterile	0.04627		0.27762

## Sheet: 4)A
	experiment 1	25˚C					experiment 2	25˚C					averages 25˚C
	percentage		sterile	embryonic lethal	fertile		percentage		sterile	embryonic lethal	fertile		percentage		sterile	embryonic lethal	fertile
	quad RNAi	N2	72.4	3.4	24.1		quad RNAi	N2	87.6364	0	12.3636		P-granule RNAi		80.0182	1.7	18.2318
	empty RNAi	N2	0	0	100		empty RNAi	N2	5	0	95		empty RNAi		2.5	0	97.5

## Sheet: 4)B
		Large	Tumor	Short	Atrophy	Empty	Total	% Large	% Tumor	% Short	% Atrophy	% Empty
	P-granule RNAi L4 25C	91	0	9	0	0	100	0.91	0	0.09	0	0
	pgl-1 L4s	74	0	7	5	4	90	0.822222	0	0.0777778	0.0555556	0.0444444
	pgl-1 L4s	44	0	3	8	1	56	0.785714	0	0.0535714	0.142857	0.0178571
	pgl-1 L4s	33	0	3	6	0	42	0.785714	0	0.0714286	0.142857	0
	P-granule RNAi Day 2 25C	29	0	39	17	11	96	0.302083	0	0.40625	0.177083	0.114583
	P-granule RNAi Day 2 25C	6	2	15	13	15	51	0.117647	0.0392157	0.294118	0.254902	0.294118
	P-granule RNAi Day 2 25C	2	1	6	4	3	16	0.125	0.0625	0.375	0.25	0.1875
	P-granule RNAi Day 2 25C	25	1	16	8	5	55	0.454545	0.0181818	0.290909	0.145455	0.0909091
	P-granule RNAi Day 2 25C	15	0	13	10	12	50	0.3	0	0.26	0.2	0.24
	pgl-1 Day 1	4	0	4	20	2	30	0.133333	0	0.133333	0.666667	0.0666667
	pgl-1 Day 1	3	0	6	22	4	35	0.0857143	0	0.171429	0.628571	0.114286
	pgl-1 Day 1	9	2	5	20	9	45	0.2	0.0444444	0.111111	0.444444	0.2
	pgl-1 Day 1	2	3	5	23	19	52	0.0384615	0.0576923	0.0961538	0.442308	0.365385
	Average Percent Germline Arms	% Large	% Tumor	% Short	% Atrophy	% Empty	Total	% Large STD	% Tumor STD	% Short STD	% Atrophy STD	% Empty STD	% Large SEM	% Tumor SEM	% Short SEM	% Atrophy SEM	% Empty SEM
	P-granule RNAi L4 25C	0.91	0	0.09	0	0	100
	pgl-1 L4s	0.797884	0	0.0675926	0.113757	0.0207672	188	0.0210779	0	0.0125508	0.0504036	0.0223647	0.0121693	0	0.00724621	0.0291005	0.0129122
	P-granule RNAi Day 2 25C	0.259855	0.0239795	0.325255	0.205488	0.185422	268	0.141163	0.026924	0.0621332	0.0470745	0.0847771	0.0705816	0.013462	0.0310666	0.0235372	0.0423885
	pgl-1 Day 1	0.114377	0.0255342	0.128007	0.545498	0.186584	40.5	0.0689815	0.0299763	0.0327307	0.118944	0.131348	0.0398265	0.0173068	0.0188971	0.0686724	0.0758338
		two-tailed Fisher's Chi Square
	Group comparison	P value with Bonferroni correction
	P-granule RNAi L4 vs day 2	p=3.93E-24
	pgl-1 L4 vs day 1	p=1.04E-35

## Sheet: 4)C
		DAPI Spots	5	6	7	8	9	10	11	12	total N
		N2	6	145							151
		P-granule RNAi Adult (Day 2)	2	42	8	9	11	7	1	1	81
		pgl-1 F1 25C Day 1 Glp	0	16	9	3	7	1	0	1	37
		Percentages
		DAPI Spots	5	6	7	8	9	10	11	12	total percentage
		N2	3.97351	96.0265	0	0	0	0	0	0	100
		P-granule RNAi Adult (Day 2)	2.46914	51.8519	9.87654	11.1111	13.5802	8.64198	1.23457	1.23457	100
		pgl-1 F1 25C Day 1 Glp	0	43.2432	24.3243	8.10811	18.9189	2.7027	0	2.7027	100
		significance test	Fisher's exact test for count data
			P-value	Bonferroni correction
		N2 vs P-granule RNAi Adult (Day 2)	2.2e-16	1.32e-15
		N2 vs pgl-1 F1 25C Day 1 Glp	2.2e-16	1.32e-15
		P-granule RNAi Adult (Day 2) vs pgl-1 F1 25C Day 1 Glp	0.3607	2.1642

## Sheet: 4)D
	pgl-1 F2 at 25C. F1s laid very few eggs, occasionally these eggs grew up and these L4s were stained at 40x. Germlines were very underproliferated
		Large	Tumor	Short	Atrophy	Empty	Total	% Large	% Tumor	% Short	% Atrophy	% Empty
	pgl-1 L4s	6	0	8	11	3	28	0.214286	0	0.285714	0.392857	0.107143
	pgl-1 YA	0	1	4	10	28	43	0	0.0232558	0.0930233	0.232558	0.651163
		Fisher's Chi Square test with Bonferroni correction
		P-value
	L4s vs YA	2.44e-05

## Sheet: 4)I
		Large	Tumor	Short	Atrophy	Empty	Total	% Large	% Tumor	% Short	% Atrophy	% Empty
	pgl-1 Day 3	0	3	11	30	18	62	0	0.0483871	0.177419	0.483871	0.290323
	pgl-1 Day 3	7	6	13	29	15	70	0.1	0.0857143	0.185714	0.414286	0.214286
	pgl-1 Day 3	2	1	7	48	18	76	0.0263158	0.0131579	0.0921053	0.631579	0.236842
	pgl-1 Day 1 shift to 20C (D3)	5	2	15	22	7	51	0.0980392	0.0392157	0.294118	0.431373	0.137255
	pgl-1 Day 1 shift to 20C (D3)	5	0	21	34	14	74	0.0675676	0	0.283784	0.459459	0.189189
	pgl-1 Day 1 shift to 20C (D3)	18	12	9	33	13	85	0.211765	0.141176	0.105882	0.388235	0.152941
	Average Percent Germline Arms	% Large	% Tumor	% Short	% Atrophy	% Empty	Total	% Large STD	% Tumor STD	% Short STD	% Atrophy STD	% Empty STD	% Large SEM	% Tumor SEM	% Short SEM	% Atrophy SEM	% Empty STD
	pgl-1 Day 3 25C	0.0421053	0.0490864	0.151746	0.509912	0.24715	208	0.0518361	0.0362833	0.0518169	0.110963	0.0390524	0.0299276	0.0209481	0.0299165	0.0640642	0.0225469
	prg-1 Day 3 (Day 1 Shift to 20C)	0.12579	0.0601307	0.227928	0.426356	0.159795	210	0.0759987	0.0728751	0.105821	0.0358761	0.0266369	0.0438779	0.0420744	0.0610957	0.0207131	0.0153788
		Significance test		Fisher's Chi Square test P-value with Bonferroni correction
		Day 3 vs Day 1 shift		0.00725197

## Sheet: 4)J
	pgl-1 L4s transferred to 25C
	F1 pgl-1 L4s pooled and left at 25C
	F1 Day 1 glp pgl-1 at 25C used in experiment
	25˚C F1 Day 1 glp pgl-1 scored as Day 3 adults and continuously left at 25˚C				25˚C F1 Day 1 glp pgl-1 scored as Day 3 adults shift to 20˚C on Day 1
	Plate	Worms on Plate	Day 3 Score		Plate	Worms on Plate	Day 3 score
	pgl-1 F1 25C 1	10	Glp, No oocytes, no dead embryos, no embryos, no progeny		pgl-1 F1 Day 1 shift to 20C 1	10	Mostly glp, no oocytes, no dead embryos, no embryos, no progeny
	pgl-1 F1 25C 2	10	Glp, No oocytes, no dead embryos, no embryos, no progeny		pgl-1 F1 Day 1 shift to 20C 2	10	Mostly glp, no oocytes, no dead embryos, no embryos, no progeny
	pgl-1 F1 25C 3	10	Glp, No oocytes, no dead embryos, no embryos, no progeny		pgl-1 F1 Day 1 shift to 20C 3	10	Mostly glp, no oocytes, no dead embryos, no embryos, no progeny
	pgl-1 F1 25C 4	10	Glp, No oocytes, no dead embryos, no embryos, no progeny		pgl-1 F1 Day 1 shift to 20C 4	10	Mostly glp, no oocytes, no dead embryos, no embryos, no progeny
	pgl-1 F1 25C 5	10	Glp, No oocytes, no dead embryos, no embryos, no progeny		pgl-1 F1 Day 1 shift to 20C 5	10	Mostly glp, no oocytes, no dead embryos, no embryos, no progeny
	pgl-1 F1 25C 6	10	Glp, No oocytes, no dead embryos, no embryos, no progeny		pgl-1 F1 Day 1 shift to 20C 6	10	Mostly glp, no oocytes, no dead embryos, no embryos, no progeny
	pgl-1 F1 25C 7	10	Glp, No oocytes, no dead embryos, no embryos, no progeny		pgl-1 F1 Day 1 shift to 20C 7	10	Mostly glp, no oocytes, no dead embryos, no embryos, no progeny
	pgl-1 F1 25C 8	10	Glp, No oocytes, no dead embryos, no embryos, no progeny		pgl-1 F1 Day 1 shift to 20C 8	10	Mostly glp, no oocytes, no dead embryos, no embryos, no progeny
	pgl-1 F1 25C 9	10	Glp, No oocytes, no dead embryos, no embryos, no progeny		pgl-1 F1 Day 1 shift to 20C 9	10	Mostly glp, no oocytes, no dead embryos, no embryos, no progeny
	pgl-1 F1 25C 10	10	Glp, No oocytes, no dead embryos, no embryos, no progeny		pgl-1 F1 Day 1 shift to 20C 10	10	Mostly glp, no oocytes, no dead embryos, no embryos, no progeny
	pgl-1 F1 25C 11	10	Glp, No oocytes, no dead embryos, no embryos, no progeny		pgl-1 F1 Day 1 shift to 20C 11	10	Mostly glp, no oocytes, no dead embryos, no embryos, no progeny
	pgl-1 F1 25C 12	10	Glp, No oocytes, no dead embryos, no embryos, no progeny		pgl-1 F1 Day 1 shift to 20C 12	10	Mostly glp, no oocytes, no dead embryos, no embryos, no progeny
	pgl-1 F1 25C 13	10	Glp, No oocytes, no dead embryos, no embryos, no progeny		pgl-1 F1 Day 1 shift to 20C 13	10	Mostly glp, no oocytes, no dead embryos, no embryos, no progeny
	pgl-1 F1 25C 14	10	Glp, No oocytes, no dead embryos, no embryos, no progeny		pgl-1 F1 Day 1 shift to 20C 14	10	Mostly glp, no oocytes, no dead embryos, no embryos, no progeny
	pgl-1 F1 25C 15	10	Glp, No oocytes, no dead embryos, no embryos, no progeny		pgl-1 F1 Day 1 shift to 20C 15	10	Mostly glp, no oocytes, no dead embryos, no embryos, no progeny
	pgl-1 F1 25C 16	10	Glp, No oocytes, no dead embryos, no embryos, no progeny		pgl-1 F1 Day 1 shift to 20C 16	10	Mostly glp, no oocytes, no dead embryos, no embryos, no progeny
	pgl-1 F1 25C 17	10	Glp, No oocytes, no dead embryos, no embryos, no progeny		pgl-1 F1 Day 1 shift to 20C 17	10	Mostly glp, no oocytes, no dead embryos, no embryos, no progeny
	pgl-1 F1 25C 18	10	Glp, No oocytes, no dead embryos, no embryos, no progeny		pgl-1 F1 Day 1 shift to 20C 18	10	Mostly glp, no oocytes, no dead embryos, no embryos, no progeny
	pgl-1 F1 25C 19	10	Glp, No oocytes, no dead embryos, no embryos, no progeny		pgl-1 F1 Day 1 shift to 20C 19	10	Mostly glp, no oocytes, no dead embryos, no embryos, no progeny
	pgl-1 F1 25C 20	10	Glp, No oocytes, no dead embryos, no embryos, no progeny		pgl-1 F1 Day 1 shift to 20C 20	10	Mostly glp, no oocytes, no dead embryos, no embryos, no progeny
	pgl-1 F1 25C 21	10	Glp, No oocytes, no dead embryos, no embryos, no progeny		pgl-1 F1 Day 1 shift to 20C 21	10	Mostly glp, no oocytes, no dead embryos, no embryos, no progeny
	pgl-1 F1 25C 22	10	Glp, No oocytes, no dead embryos, no embryos, no progeny		pgl-1 F1 Day 1 shift to 20C 22	10	Mostly glp, no oocytes, no dead embryos, no embryos, no progeny
	pgl-1 F1 25C 23	10	Glp, No oocytes, no dead embryos, no embryos, no progeny		pgl-1 F1 Day 1 shift to 20C 23	10	Mostly glp, no oocytes, no dead embryos, no embryos, no progeny
	pgl-1 F1 25C 24	10	Glp, No oocytes, no dead embryos, no embryos, no progeny		pgl-1 F1 Day 1 shift to 20C 24	10	Mostly glp, no oocytes, no dead embryos, no embryos, no progeny
	pgl-1 F1 25C 25	10	Glp, No oocytes, no dead embryos, no embryos, no progeny		pgl-1 F1 Day 1 shift to 20C 25	10	Mostly glp, no oocytes, no dead embryos, no embryos, no progeny
	pgl-1 F1 25C 26	10	Glp, No oocytes, no dead embryos, no embryos, no progeny		pgl-1 F1 Day 1 shift to 20C 26	10	Mostly glp, no oocytes, no dead embryos, no embryos, no progeny
	pgl-1 F1 25C 27	10	Glp, No oocytes, no dead embryos, no embryos, no progeny		pgl-1 F1 Day 1 shift to 20C 27	10	Some clearly not glp, some oocytes and/or some dead embryos and/or few embryos, no progeny
	pgl-1 F1 25C 28	10	Glp, No oocytes, no dead embryos, no embryos, no progeny		pgl-1 F1 Day 1 shift to 20C 28	10	Some clearly not glp, some oocytes and/or some dead embryos and/or few embryos, no progeny
	pgl-1 F1 25C 29	10	Glp, No oocytes, no dead embryos, no embryos, no progeny		pgl-1 F1 Day 1 shift to 20C 29	10	Some clearly not glp, some oocytes and/or some dead embryos and/or few embryos, no progeny
	pgl-1 F1 25C 30	10	Glp, No oocytes, no dead embryos, no embryos, no progeny		pgl-1 F1 Day 1 shift to 20C 30	10	Some clearly not glp, some oocytes and/or some dead embryos and/or few embryos, no progeny
	pgl-1 F1 25C 31	10	Glp, No oocytes, no dead embryos, no embryos, no progeny		pgl-1 F1 Day 1 shift to 20C 31	10	Some clearly not glp, some oocytes and/or some dead embryos and/or few embryos, no progeny
	pgl-1 F1 25C 32	10	Glp, No oocytes, no dead embryos, no embryos, no progeny		pgl-1 F1 Day 1 shift to 20C 32	10	Some clearly not glp, some oocytes and/or some dead embryos and/or few embryos, no progeny
	pgl-1 F1 25C 33	10	Glp, No oocytes, no dead embryos, no embryos, no progeny		pgl-1 F1 Day 1 shift to 20C 33	10	Some clearly not glp, some oocytes and/or some dead embryos and/or few embryos, no progeny
	pgl-1 F1 25C 34	10	Glp, No oocytes, no dead embryos, no embryos, no progeny		pgl-1 F1 Day 1 shift to 20C 34	10	Some clearly not glp, some oocytes and/or some dead embryos and/or few embryos, no progeny
	pgl-1 F1 25C 35	10	Glp, No oocytes, no dead embryos, no embryos, no progeny		pgl-1 F1 Day 1 shift to 20C 35	10	Some clearly not glp, some oocytes and/or some dead embryos and/or few embryos, no progeny
					pgl-1 F1 Day 1 shift to 20C 36	10	Some clearly not glp, some oocytes and/or some dead embryos and/or few embryos, no progeny
					pgl-1 F1 Day 1 shift to 20C 37	10	Some clearly not glp, some oocytes and/or some dead embryos and/or few embryos, no progeny
					pgl-1 F1 Day 1 shift to 20C 38	10	Some clearly not glp, some oocytes and/or some dead embryos and/or few embryos, no progeny
					pgl-1 F1 Day 1 shift to 20C 39	10	Some clearly not glp, some oocytes and/or some dead embryos and/or few embryos, no progeny
					pgl-1 F1 Day 1 shift to 20C 40	10	Some clearly not glp, some oocytes and/or some dead embryos and/or few embryos, no progeny
					pgl-1 F1 Day 1 shift to 20C 41	10	Some clearly not glp, some oocytes and/or some dead embryos and/or few embryos, no progeny
					pgl-1 F1 Day 1 shift to 20C 42	10	Some clearly not glp, some oocytes and/or some dead embryos and/or few embryos, no progeny
					pgl-1 F1 Day 1 shift to 20C 43	10	Some clearly not glp, some oocytes and/or some dead embryos and/or few embryos, no progeny
					pgl-1 F1 Day 1 shift to 20C 44	10	Some clearly not glp, some oocytes and/or some dead embryos and/or few embryos, no progeny
					pgl-1 F1 Day 1 shift to 20C 45	10	Some clearly not glp, some oocytes and/or some dead embryos and/or few embryos, no progeny
					pgl-1 F1 Day 1 shift to 20C 46	10	Some clearly not glp, some oocytes and/or some dead embryos and/or few embryos, no progeny
					pgl-1 F1 Day 1 shift to 20C 47	10	Some clearly not glp, some oocytes and/or some dead embryos and/or few embryos, no progeny
					pgl-1 F1 Day 1 shift to 20C 48	10	Some clearly not glp, some oocytes and/or some dead embryos and/or few embryos, no progeny
					pgl-1 F1 Day 1 shift to 20C 49	10	Some clearly not glp, some oocytes and/or some dead embryos and/or few embryos, no progeny
					pgl-1 F1 Day 1 shift to 20C 50	10	Some clearly not glp, some oocytes and/or some dead embryos and/or few embryos, no progeny
	Fertile Plates	Fertile Worms			Plates with Oocytes+	Plates with Progeny
	0	0	No oocytes, dead embryos, embryos, or progeny ever detected		0.48	0.04	oocytes and dead embryos (mishappen, dark) common, normal looking embroys ocassional. Possible problem developing.
	Summary	Plates with Oocytes	Plates with Progeny
	pgl-1 25C (35 plates, 350 worms)	0	0
	pgl-1 25C shift to 20C Day 1 (50 plates, 500 worms)	0.48	0.04
	pgl-1 25C shift to 20C Day 2 (121 plates, 121 worms)	1_
		total =	43
		sterile=	29
		fertile=	14
		2_
		total = 78	78
		sterile = 64	64
		fertile = 14 (2 of them were hatched progeny)	14
	pgl-1 25C shift to 20C Day 2 (121 plates, 121 worms)	all
		total	121
		percent oocytes andd hatched larvae	23.14
		percent hatched larvae	1.65
	significance test	Fisher's exact test for count data
	oocytes	P-value	with Bonferroni correction
	pgl-1 25˚C Day 3 vs pgl-1 20˚C Day 3 (Day 1 Sterile 25˚C)	< 2.2e-16	1.32e-15
	pgl-1 25˚C Day 3 vs pgl-1 20˚C Day 5 (Day 2 Sterile 25˚C)	< 2.2e-16	1.32e-15
	pgl-1 20˚C Day 3 (Day 1 Sterile 25˚C) vs pgl-1 20˚C Day 5 (Day 2 Sterile 25˚C)	0.0024325	0.014595
		Fisher's exact test for count data
	progeny	P-value	with Bonferroni correction
	pgl-1 25˚C Day 3 vs pgl-1 20˚C Day 3 (Day 1 Sterile 25˚C)	0.5153	3.0918
	pgl-1 25˚C Day 3 vs pgl-1 20˚C Day 5 (Day 2 Sterile 25˚C)	0.06348	0.38088
	pgl-1 20˚C Day 3 (Day 1 Sterile 25˚C) vs pgl-1 20˚C Day 5 (Day 2 Sterile 25˚C)	0.2224	1.3344

## Sheet: S5)A
														3 days at 25C --> 190 PLATES = NO RECOVERY
					second repeat				third repeat
	pgl-1 F1 1 day at 25˚C and 48h or 5 days recovery at 20˚C				pgl-1 F1 1 day at 25˚C and 48h or 5 days recovery at 20˚C				pgl-1 F1 1 day at 25˚C and 48h or 5 days recovery at 20˚C
		after 48h	on day 5 of adulthood		after 48h	on day 5			after 48h	on day 5
	1	sterile	offspring	1	sterile	sterile		1	sterile	sterile
	2	sterile	offspring	2	sterile	sterile		2	sterile	sterile
	3	sterile	sterile	3	sterile	sterile		3	sterile	offspring					eggs and offspring together as progeny:
	4	sterile	sterile	4	sterile	offspring		4	sterile	sterile						sterile	Progeny	sum
	5	sterile	offspring	5	sterie	offspring		5	sterile	sterile						85	45	130
	6	sterile	sterile	6	sterile	sterile		6	sterile	sterile				1)	percentage	65.3846	34.6154
	7	sterile	sterile	7	sterile	sterile		7	sterile	sterile
	8	sterile	sterile	8	sterile	eggs		8	sterile	sterile
	9	sterile	sterile	9	sterile	sterile		9	sterile	eggs						sterile	Progeny	37
	10	sterile	sterile	10	sterile	offspring		10	sterile	sterile						25	12
	11	sterile	offspring	11	sterile	eggs		11	sterile	eggs				2)	percentage	67.5676	32.4324
	12	sterile	sterile	12	sterile	eggs		12	sterile	sterile
	13	sterile	offspring	13	sterile	sterile		13	sterile	sterile						sterile	Progeny	sum
	14	sterile	sterile	14	sterile	sterile		14	sterile	sterile						40	13	53
	15	sterile	sterile	15	sterile	eggs		15	sterile	sterile				3)	percentage	75.4717	24.5283
	16	sterile	serile	16	sterile	eggs		16	sterile	sterile
	17	sterile	offspring	17	sterile	eggs		17	sterile	sterile
	18	sterile	sterile	18	sterile	sterile		18	sterile	sterile							Progeny
	19	sterile	sterile	19	sterile	sterile		19	sterile	sterile						average	30.5254
	20	sterile	sterile	20	sterile	sterile		20	sterile	sterile
	21	sterile	sterile	21	sterile	sterile		21	sterile	sterile
	22	sterile	sterile	22	sterile	sterile		22	sterile	sterile
	23	sterile	sterile	23	sterile	sterile		23	sterile	eggs
	24	sterile	eggs	24	sterile	eggs		24	sterile	sterile
	25	sterile	sterile	25	sterile	sterile		25	sterile	sterile
	26	sterile	sterile	26	sterile	sterile		26	sterile	sterile
	27	sterile	sterile	27	sterile	sterile		27	sterile	sterile					Summary
	28	sterile	sterile	28	sterile	sterile		28	sterile	sterile
	29	sterile	offspring	29	sterile	eggs		29	sterile	sterile						sterile	Progeny
	30	sterile	sterile	30	sterile	eggs		30	sterile	sterile					1	65.3846	34.6154
	31	sterile	offspring	31	sterile	sterile		31	sterile	sterile					2	67.5676	32.4324
	32	sterile	sterile	32	sterile	sterile		32	sterile	offspring					3	75.4717	24.5283
	33	sterile	sterile	33	sterile	sterile		33	sterile	eggs					average	69.4746	30.5254
	34	sterile	offspring	34	sterile	sterile		34	sterile	sterile					stdev	5.30707	5.30707
	35	sterile	sterile	35	sterile	sterile		35	sterile	eggs
	36	sterile	offspring	36	sterile	sterile		36	sterile	sterile
	37	sterile	sterile	37	sterile	sterile		37	sterile	sterile
	38	sterile	sterile					38	sterile	offspring
	39	sterile	offspring					39	sterile	sterile
	40	sterile	sterile					40	sterile	offspring
	41	sterile	sterile					41	sterile	offspring
	42	sterile	sterile					42	sterile	eggs
	43	sterile	offspring					43	sterile	sterile
	44	sterile	eggs					44	sterile	sterile
	45	sterile	offspring					45	sterile	sterile
	46	sterile	offspring					46	sterile	sterile
	47	sterile	offspring					47	sterile	sterile
	48	sterile	offspring					48	sterile	sterile
	49	sterile	offspring					49	sterile	eggs
	50	sterile	sterile					50	sterile	eggs
	51	sterile	offspring					51	sterile	sterile
	52	sterile	offspring					52	sterile	sterile
	53	sterile	eggs					53	sterile	sterile
	54	sterile	offspring
	55	sterile	offspring
	56	sterile	sterile
	57	sterile	offspring
	58	sterile	sterile
	59	sterile	offspring
	60	sterile	offspring
	61	sterile	sterile
	62	sterile	sterile
	63	sterile	sterile
	64	sterile	offspring
	65	sterile	eggs
	66	sterile	sterile
	67	sterile	sterile
	68	sterile	sterile
	69	sterile	sterile
	70	sterile	sterile
	71	sterile	sterile
	72	sterile	sterile
	73	sterile	offspring
	74	sterile	sterile
	75	sterile	sterile
	76	sterile	sterile
	77	sterile	sterile
	78	sterile	offspring
	79	sterile	offspring
	80	sterile	sterile
	81	sterile	sterile
	82	sterile	sterile
	83	sterile	sterile
	84	sterile	sterile
	85	sterile	sterile
	86	sterile	offspring
	87	sterile	offspring
	88	sterile	sterile
	89	sterile	sterile
	90	sterile	sterile
	91	sterile	sterile
	92	sterile	sterile
	93	sterile	sterile
	94	sterile	sterile
	95	sterile	sterile
	96	sterile	sterile
	97	sterile	sterile
	98	sterile	sterile
	99	sterile	offspring
	100	sterile	sterile
	101	sterile	offspring
	102	sterile	sterile
	103	sterile	eggs
	104	sterile	sterile
	105	sterile	eggs
	106	sterile	sterile
	107	sterile	offspring
	108	sterile	offspring
	109	sterile	sterile
	110	sterile	sterile
	111	sterile	offspring
	112	sterile	sterile
	113	sterile	sterile
	114	sterile	sterile
	115	sterile	offspring
	116	sterile	sterile
	117	sterile	sterile
	118	sterile	sterile
	119	sterile	sterile
	120	sterile	sterile
	121	sterile	sterile
	122	sterile	sterile
	123	sterile	offspring
	124	sterile	offspring
	125	sterile	sterile
	126	sterile	sterile
	127	sterile	offspring
	128	sterile	sterile
	129	sterile	sterile
	130	sterile	sterile
